# Supplementary material for: Tap water as a natural vehicle for microorganisms shaping the human gut microbiome
Source: Environ Microbiol. 2022 Apr 7;24(9):3912–23. doi: 10.1111/1462-2920.15988 (PMC9790288; doi:10.1111/1462-2920.15988)
Supplement: Supplementary file 2 — Table S1. Shallow shotgun sequencing filtering data Table S2. Public shotgun sequencing metadata Table S3. Biodiversity between water projects. [file EMI-24-3912-s002.xlsx]

## Sheet: Table S1
Table S1. Shallow shotgun sequencing filtering data
Project Name	Sample Name	Number of sequenced Paired-end reads	Number of reads after quality filtering	Number of reads after Homo Sapiens filtering	Number of classified reads	SRA
P01	W001	30842	27578	27538	14079	SRR18015330
	W002	68827	49499	37153	11193	SRR18015329
	W003	69945	60124	52591	27528	SRR18015322
	W004	45155	42452	39366	14265	SRR18015321
	W005	26768	23881	23841	13825	SRR18015320
	W006	75426	68734	62365	20909	SRR18015319
	W007	107604	89943	73279	22515	SRR18015318
	W008	53590	48701	48631	23244	SRR18015317
	W009	49160	45980	45142	5349	SRR18015316
	W010	74515	67841	59475	13150	SRR18015315
	W011	42768	37497	35760	21381	SRR18015328
	W012	51829	46060	46022	34911	SRR18015327
	W013	62924	54064	44087	11548	SRR18015326
	W014	95888	76176	59248	15697	SRR18015325
	W015	52171	48538	48454	27111	SRR18015324
	W016	69617	61329	57066	25244	SRR18015323
P2	W017	61711830	60818847	49725360	13177	ERR2105748
	W018	78482834	77214249	64475488	17363	ERR2105750
	W019	60935906	59575264	49023234	13122	ERR2105753
	W020	63995285	62673260	51842534	16738	ERR2105754
	W021	77764374	75787878	63256345	18021	ERR2105755
	W022	65023279	64115302	53920936	17014	ERR2163668
P3	W023	10920173	9335730	9001055	22916	ERR2835736
	W024	25821202	23208454	21851766	33561	ERR2835737
	W025	33539292	29567889	27019080	24874	ERR2841088
	W026	28637473	25519841	23964492	24679	ERR2841089
	W027	14745375	13081322	12214236	28083	ERR2841090
	W028	26016351	23277957	21416835	30361	ERR2841091
	W029	25130960	21694295	20681225	26891	ERR2841092
	W030	24341297	21917233	20070750	21409	ERR2851113
	W031	15524615	14181474	13056630	20996	ERR2851114
	W032	33039562	29127936	26727636	21281	ERR2851138
	W033	31864997	27846628	26043401	23112	ERR2851139
	W034	31664907	27847657	26218491	22938	ERR2869073
P4	W035	5604324	5244118	4504947	22933	SRR10131201
P5	W036	20893823	16769158	16763905	9432	SRR10211370
	W037	19923287	14988609	14972483	22228	SRR10211371
	W038	497543	8803	6903	4733	SRR10211372
	W039	62693	25613	22774	8102	SRR10211373
	W040	280846	223657	217032	24733	SRR10211374
	W041	10517193	9352102	9341473	5696	SRR10211375
P6	W042	3272146	3214925	1716907	13031	SRR10388054
	W043	2901006	2850513	2517725	10601	SRR10388058
	W044	2457835	2410853	1305872	12410	SRR10388064
	W045	2968822	2914626	2476857	9148	SRR10388068
	W046	2255185	2217943	1715078	21087	SRR10388073
	W047	1643950	1610988	1107845	8556	SRR10388077
	W048	1764778	1732958	1177117	8270	SRR10388081
	W049	1701652	1668753	990233	10136	SRR10388086
	W050	2699414	2647364	1964768	19394	SRR10388090
	W051	2164704	2113616	919533	11905	SRR10388095
	W052	2004512	1968077	1201527	11426	SRR10388099
	W053	2171108	2130236	1397411	27364	SRR10388108
	W054	3115336	3034973	1495633	24733	SRR10388112
	W055	2523843	2478618	1169396	19342	SRR10388117
	W056	2655570	2608805	1588283	16282	SRR10388121
	W057	2071480	2017601	1717657	26283	SRR10388128
	W058	2066211	2013135	1421758	15337	SRR10388132
	W059	2697019	2639858	2113056	23767	SRR10388137
	W060	2302546	2263845	1854150	35470	SRR10388141
	W061	2307299	2263066	1767882	29753	SRR10388145
	W062	1953926	1919336	1500950	29143	SRR10388150
	W063	1151308	1120716	528774	10833	SRR10388154
	W064	1675067	1618650	622724	10196	SRR10388159
	W065	1785597	1743193	979494	13542	SRR10388163
	W066	1855462	1805132	727029	8111	SRR10388167
	W067	32185	31481	22974	10028	SRR10388169
	W068	2343747	2270366	1283740	16903	SRR10388174
	W069	1006709	895190	546254	19533	SRR10388178
	W070	2413392	2367088	1514434	20113	SRR10388183
	W071	4266262	4190403	3262426	31085	SRR10388187
	W072	3640849	3571903	2794153	31884	SRR10388191
	W073	3402589	3335685	2590093	31216	SRR10388196
	W074	63676	61681	34969	6449	SRR10388200
	W075	19049459	18733271	15150096	28113	SRR10388205
	W076	2595916	2522226	1918335	21858	SRR10388209
	W077	15828183	15531094	12722516	25129	SRR10388213
	W078	15885012	15489033	8756145	14731	SRR10388218
	W079	2550098	2499626	1830335	10007	SRR10388235
	W080	2370661	2325361	1711594	12224	SRR10388240
	W081	2255763	2208629	1364032	11475	SRR10388244
	W082	2130308	2089407	1369766	14632	SRR10388248
	W083	2496883	2457186	1379961	15931	SRR10388253
	-	90	65	65	32	SRR10388257
	-	79	59	59	37	SRR10388262
	W084	1488454	1443810	1209552	24235	SRR10388268
	W085	2382030	2342480	1921981	25733	SRR10388272
	-	185	132	131	65	SRR10388277
	W086	2275181	2216109	1307480	18046	SRR10388281
	W087	1903689	1857361	1602751	38429	SRR10388285
P7	W088	14843690	14727324	11709042	11955	SRR14143296
	W089	22706076	22648510	21152472	13312	SRR14143299
	W090	17585717	17509173	16166326	21292	SRR14143305
	W091	15864902	15738428	14255235	21312	SRR14143309
	W092	18095614	18053005	17389471	21940	SRR14143315
	W093	11853674	11794849	9211640	5499	SRR14143318
	W094	13669944	13560537	11628298	14308	SRR14143322
	W095	12300808	12244654	10276223	16774	SRR14143326
	W096	18093560	18049617	17400955	21408	SRR14143330
P8	W097	41707200	41455124	36845101	17136	SRR15085115
	W098	46295149	45984277	41041097	18296	SRR15085116
	W099	44868637	44454471	35769331	15240	SRR15085117
	W100	47072564	46711530	39983930	16607	SRR15085118
	W101	46311541	45910314	35269697	16218	SRR15085119
	W102	41313120	41033966	35098436	16321	SRR15085120
	W103	45289727	44983377	38896011	17201	SRR15085121
	W104	44499966	44233844	39735294	17821	SRR15085122
	W105	40685246	40369633	36234800	18151	SRR15085127
	W106	43233785	42836470	38879365	17826	SRR15085128
	W107	42178237	41872150	38082356	16321	SRR15085129
P9	W108	17000242	16305963	15460385	5271	SRR6986807
	W109	18910475	16992549	16978247	8818	SRR6986808
	W110	16790768	16122436	14851632	8746	SRR6986809
	W111	19133286	16389662	16382850	3282	SRR6986810
	W112	22446111	20325093	20318937	12570	SRR6986811
	W113	16939014	16042944	15394948	4801	SRR6986812
	W114	16862682	16233528	14842326	3171	SRR6986813
	W115	16932424	16198951	15582061	15944	SRR6986814
	W116	16884808	16044592	14531590	5429	SRR6986815
	W117	16912158	16051162	15082033	10828	SRR6986816
	W118	17094346	16237060	15417905	2944	SRR6986817
	W119	16964118	16238183	15089618	5982	SRR6986818
	W120	21475977	19309920	19272433	9163	SRR6986819
	W121	16936552	16374063	15864288	24437	SRR6986820
	W122	16769179	15934215	15192316	20333	SRR6986821
	W123	19977087	17153695	17072030	7185	SRR6986822
	W124	17006318	16551244	15492893	2783	SRR6986823
	W125	16826762	16333492	15759704	5900	SRR6986824
	W126	16751497	16253835	16154725	20745	SRR6986825
	W127	16841474	15949764	14686689	4750	SRR6986826
P10	W128	5953508	3260823	2716172	6028	SRR835363
	W129	5959029	2500080	2441416	18257	SRR850211
	W130	17277523	9193365	9039881	16097	SRR850212
	W131	18039168	11628173	10613795	5730	SRR850456
	W132	20962171	13656067	12569247	5555	SRR850459

## Sheet: Table S2
Table S2. Public shotgun sequencing metadata
Project Name	Sample Name	SRA	Bioproject	Location	Submitted by	Study	Sample type	Sequencing method	Instrument
P1	W001	SRR18015330	PRJNA806724	Europe	University of Parma	Tap water as a natural vehicle for microorganisms shaping the human gut microbiome	Tap water	WGS	Illumina MiSeq
	W002	SRR18015329					Public Drinking Fountain Water	WGS	Illumina MiSeq
	W003	SRR18015322					Public Drinking Fountain Water	WGS	Illumina MiSeq
	W004	SRR18015321					Drinking water	WGS	Illumina MiSeq
	W005	SRR18015320					Drinking water	WGS	Illumina MiSeq
	W006	SRR18015319					Tap water	WGS	Illumina MiSeq
	W007	SRR18015318					Public Drinking Fountain Water	WGS	Illumina MiSeq
	W008	SRR18015317					Public Drinking Fountain Water	WGS	Illumina MiSeq
	W009	SRR18015316					Public Drinking Fountain Water	WGS	Illumina MiSeq
	W010	SRR18015315					Public Drinking Fountain Water	WGS	Illumina MiSeq
	W011	SRR18015328					Public Drinking Fountain Water	WGS	Illumina MiSeq
	W012	SRR18015327					Public Drinking Fountain Water	WGS	Illumina MiSeq
	W013	SRR18015326					Public Drinking Fountain Water	WGS	Illumina MiSeq
	W014	SRR18015325					Public Drinking Fountain Water	WGS	Illumina MiSeq
	W015	SRR18015324					Public Drinking Fountain Water	WGS	Illumina MiSeq
	W016	SRR18015323					Public Drinking Fountain Water	WGS	Illumina MiSeq
P2	W017	ERR2105748	PRJEB22193	Europe	Norwegian Institute of Public Health	Microbial communities in drinking water systems	Drinking water	WGS	Illumina HiSeq 3000
	W018	ERR2105750					Drinking water	WGS	Illumina HiSeq 3000
	W019	ERR2105753					Drinking water	WGS	Illumina HiSeq 3000
	W020	ERR2105754					Drinking water	WGS	Illumina HiSeq 3000
	W021	ERR2105755					Drinking water	WGS	Illumina HiSeq 3000
	W022	ERR2163668					Drinking water	WGS	Illumina HiSeq 3000
P3	W023	ERR2835736	PRJEB27971	Asia	Dongjuan	Metagenomics sequences of hot water samples from simulated hot water premise plumbing	Drinking water	WGS	Illumina HiSeq 2500
	W024	ERR2835737					Drinking water	WGS	Illumina HiSeq 2500
	W025	ERR2841088					Drinking water	WGS	Illumina HiSeq 2500
	W026	ERR2841089					Drinking water	WGS	Illumina HiSeq 2500
	W027	ERR2841090					Drinking water	WGS	Illumina HiSeq 2500
	W028	ERR2841091					Drinking water	WGS	Illumina HiSeq 2500
	W029	ERR2841092					Drinking water	WGS	Illumina HiSeq 2500
	W030	ERR2851113					Drinking water	WGS	Illumina HiSeq 2500
	W031	ERR2851114					Drinking water	WGS	Illumina HiSeq 2500
	W032	ERR2851138					Drinking water	WGS	Illumina HiSeq 2500
	W033	ERR2851139					Drinking water	WGS	Illumina HiSeq 2500
	W034	ERR2869073					Drinking water	WGS	Illumina HiSeq 2500
P4	W035	SRR10131201	PRJNA565011	America	ICB/UFMG	River water before and after treatment	River water	WGS	NextSeq 500
P5	W036	SRR10211370	PRJNA575040	America	University of Maryland	Drinking Water Microbiome	Public Drinking Fountain Water	WGS	Ion Torrent S5 XL
	W037	SRR10211371					Municipal Tap Water	WGS	Ion Torrent S5 XL
	W038	SRR10211372					Bottled Reprocessed Tap Water	WGS	Ion Torrent S5 XL
	W039	SRR10211373					Bottled Artesian Water	WGS	Ion Torrent S5 XL
	W040	SRR10211374					Bottled Spring Water	WGS	Ion Torrent S5 XL
	W041	SRR10211375					Bottled Sparkling Natural Mineral Water	WGS	Ion Torrent S5 XL
P6	W042	SRR10388054	PRJNA533545	Europe	University of Glasgow	Metagenome raw sequence reads from drinking water distribution systems with and without disinfectant residual	Drinking water	WGS	Illumina HiSeq 2500
	W043	SRR10388058					Drinking water	WGS	Illumina HiSeq 2500
	W044	SRR10388064					Drinking water	WGS	Illumina HiSeq 2500
	W045	SRR10388068					Drinking water	WGS	Illumina HiSeq 2500
	W046	SRR10388073					Drinking water	WGS	Illumina HiSeq 2500
	W047	SRR10388077					Drinking water	WGS	Illumina HiSeq 2500
	W048	SRR10388081					Drinking water	WGS	Illumina HiSeq 2500
	W049	SRR10388086					Drinking water	WGS	Illumina HiSeq 2500
	W050	SRR10388090					Drinking water	WGS	Illumina HiSeq 2500
	W051	SRR10388095					Drinking water	WGS	Illumina HiSeq 2500
	W052	SRR10388099					Drinking water	WGS	Illumina HiSeq 2500
	W053	SRR10388108					Drinking water	WGS	Illumina HiSeq 2500
	W054	SRR10388112					Drinking water	WGS	Illumina HiSeq 2500
	W055	SRR10388117					Drinking water	WGS	Illumina HiSeq 2500
	W056	SRR10388121					Drinking water	WGS	Illumina HiSeq 2500
	W057	SRR10388128					Drinking water	WGS	Illumina HiSeq 2500
	W058	SRR10388132					Drinking water	WGS	Illumina HiSeq 2500
	W059	SRR10388137					Drinking water	WGS	Illumina HiSeq 2500
	W060	SRR10388141					Drinking water	WGS	Illumina HiSeq 2500
	W061	SRR10388145					Drinking water	WGS	Illumina HiSeq 2500
	W062	SRR10388150					Drinking water	WGS	Illumina HiSeq 2500
	W063	SRR10388154					Drinking water	WGS	Illumina HiSeq 2500
	W064	SRR10388159					Drinking water	WGS	Illumina HiSeq 2500
	W065	SRR10388163					Drinking water	WGS	Illumina HiSeq 2500
	W066	SRR10388167					Drinking water	WGS	Illumina HiSeq 2500
	W067	SRR10388169					Drinking water	WGS	Illumina HiSeq 2500
	W068	SRR10388174					Drinking water	WGS	Illumina HiSeq 2500
	W069	SRR10388178					Drinking water	WGS	Illumina HiSeq 2500
	W070	SRR10388183					Drinking water	WGS	Illumina HiSeq 2500
	W071	SRR10388187					Drinking water	WGS	Illumina HiSeq 2500
	W072	SRR10388191					Drinking water	WGS	Illumina HiSeq 2500
	W073	SRR10388196					Drinking water	WGS	Illumina HiSeq 2500
	W074	SRR10388200					Drinking water	WGS	Illumina HiSeq 2500
	W075	SRR10388205					Drinking water	WGS	Illumina HiSeq 2500
	W076	SRR10388209					Drinking water	WGS	Illumina HiSeq 2500
	W077	SRR10388213					Drinking water	WGS	Illumina HiSeq 2500
	W078	SRR10388218					Drinking water	WGS	Illumina HiSeq 2500
	W079	SRR10388235					Drinking water	WGS	Illumina HiSeq 2500
	W080	SRR10388240					Drinking water	WGS	Illumina HiSeq 2500
	W081	SRR10388244					Drinking water	WGS	Illumina HiSeq 2500
	W082	SRR10388248					Drinking water	WGS	Illumina HiSeq 2500
	W083	SRR10388253					Drinking water	WGS	Illumina HiSeq 2500
	-	SRR10388257					Drinking water	WGS	Illumina HiSeq 2500
	-	SRR10388262					Drinking water	WGS	Illumina HiSeq 2500
	W084	SRR10388268					Drinking water	WGS	Illumina HiSeq 2500
	W085	SRR10388272					Drinking water	WGS	Illumina HiSeq 2500
	-	SRR10388277					Drinking water	WGS	Illumina HiSeq 2500
	W086	SRR10388281					Drinking water	WGS	Illumina HiSeq 2500
	W087	SRR10388285					Drinking water	WGS	Illumina HiSeq 2500
P7	W088	SRR14143296	PRJNA718649	America	Northeastern University	Drinking water metagenome	Tap water	WGS	Illumina NovaSeq 6000
	W089	SRR14143299					Tap water	WGS	Illumina NovaSeq 6000
	W090	SRR14143305					Tap water	WGS	Illumina NovaSeq 6000
	W091	SRR14143309					Tap water	WGS	Illumina NovaSeq 6000
	W092	SRR14143315					Tap water	WGS	Illumina NovaSeq 6000
	W093	SRR14143318					Tap water	WGS	Illumina NovaSeq 6000
	W094	SRR14143322					Tap water	WGS	Illumina NovaSeq 6000
	W095	SRR14143326					Tap water	WGS	Illumina NovaSeq 6000
	W096	SRR14143330					Tap water	WGS	Illumina NovaSeq 6000
P8	W097	SRR15085115	PRJNA745168	America	Northeastern University	Evaluating de novo assembly and binning strategies for time-series drinking water metagenomes	Bulk water	WGS	Illumina NovaSeq 6000
	W098	SRR15085116					Bulk water	WGS	Illumina NovaSeq 6000
	W099	SRR15085117					Bulk water	WGS	Illumina NovaSeq 6000
	W100	SRR15085118					Bulk water	WGS	Illumina NovaSeq 6000
	W101	SRR15085119					Bulk water	WGS	Illumina NovaSeq 6000
	W102	SRR15085120					Bulk water	WGS	Illumina NovaSeq 6000
	W103	SRR15085121					Bulk water	WGS	Illumina NovaSeq 6000
	W104	SRR15085122					Bulk water	WGS	Illumina NovaSeq 6000
	W105	SRR15085127					Bulk water	WGS	Illumina NovaSeq 6000
	W106	SRR15085128					Bulk water	WGS	Illumina NovaSeq 6000
	W107	SRR15085129					Bulk water	WGS	Illumina NovaSeq 6000
P9	W108	SRR6986807	PRJNA449471	Asia	The University of Hong Kong	Small-size microbial metagenome of drinking water	Drinking water	WGS	Illumina HiSeq 4000
	W109	SRR6986808					Drinking water	WGS	Illumina HiSeq 4000
	W110	SRR6986809					Drinking water	WGS	Illumina HiSeq 4000
	W111	SRR6986810					Drinking water	WGS	Illumina HiSeq 4000
	W112	SRR6986811					Drinking water	WGS	Illumina HiSeq 4000
	W113	SRR6986812					Drinking water	WGS	Illumina HiSeq 4000
	W114	SRR6986813					Drinking water	WGS	Illumina HiSeq 4000
	W115	SRR6986814					Drinking water	WGS	Illumina HiSeq 4000
	W116	SRR6986815					Drinking water	WGS	Illumina HiSeq 4000
	W117	SRR6986816					Drinking water	WGS	Illumina HiSeq 4000
	W118	SRR6986817					Drinking water	WGS	Illumina HiSeq 4000
	W119	SRR6986818					Drinking water	WGS	Illumina HiSeq 4000
	W120	SRR6986819					Drinking water	WGS	Illumina HiSeq 4000
	W121	SRR6986820					Drinking water	WGS	Illumina HiSeq 4000
	W122	SRR6986821					Drinking water	WGS	Illumina HiSeq 4000
	W123	SRR6986822					Drinking water	WGS	Illumina HiSeq 4000
	W124	SRR6986823					Drinking water	WGS	Illumina HiSeq 4000
	W125	SRR6986824					Drinking water	WGS	Illumina HiSeq 4000
	W126	SRR6986825					Drinking water	WGS	Illumina HiSeq 4000
	W127	SRR6986826					Drinking water	WGS	Illumina HiSeq 4000
P10	W128	SRR835363	PRJNA189942	Asia	The University of Hong Kong	Drinking water Metagenome	Drinking water	WGS	Illumina HiSeq 2000
	W129	SRR850211					Drinking water	WGS	Illumina HiSeq 2000
	W130	SRR850212					Drinking water	WGS	Illumina HiSeq 2000
	W131	SRR850456					Drinking water	WGS	Illumina HiSeq 2000
	W132	SRR850459					Drinking water	WGS	Illumina HiSeq 2000
P11	F001	SRR4074261	PRJNA340216	Europe	University of Turin	Gut microbiota and metagenomic diversity of omnivore, vegetarian and vegan healthy subjects	Human fecal sample	WGS	Illumina HiSeq 1500
	F002	SRR4074262					Human fecal sample	WGS	Illumina HiSeq 1500
	F003	SRR4074263					Human fecal sample	WGS	Illumina HiSeq 1500
	F004	SRR4074269					Human fecal sample	WGS	Illumina HiSeq 1500
	F005	SRR4074296					Human fecal sample	WGS	Illumina HiSeq 1500
	F006	SRR4074305					Human fecal sample	WGS	Illumina HiSeq 1500
	F007	SRR4074314					Human fecal sample	WGS	Illumina HiSeq 1500
	F008	SRR4074332					Human fecal sample	WGS	Illumina HiSeq 1500
	F009	SRR4074351					Human fecal sample	WGS	Illumina HiSeq 1500
	F010	SRR4074353					Human fecal sample	WGS	Illumina HiSeq 1500
	F011	SRR4074357					Human fecal sample	WGS	Illumina HiSeq 1500
P12	F012	SRR8146954	PRJNA421881	Europe	University of Naples Federico II	Human gut metagenome of vegetarians, vegans and omnivores	Human fecal sample	WGS	Illumina NextSeq 500
	F013	SRR8146955					Human fecal sample	WGS	Illumina NextSeq 500
	F014	SRR8146960					Human fecal sample	WGS	Illumina NextSeq 500
	F015	SRR8146961					Human fecal sample	WGS	Illumina NextSeq 500
	F016	SRR8146993					Human fecal sample	WGS	Illumina NextSeq 500
	F017	SRR8146994					Human fecal sample	WGS	Illumina NextSeq 500
P13	F018	SRR13452510	PRJNA692830	Europe	Karolinska Institutet, Huddinge	Gut microbiome plays a significant role in HIV-1 immunopathogenesis as well as in HIV-1-associated complications.	Human fecal sample	WGS	Illumina NovaSeq 6000
	F019	SRR13452511					Human fecal sample	WGS	Illumina NovaSeq 6000
	F020	SRR13452512					Human fecal sample	WGS	Illumina NovaSeq 6000
	F021	SRR13452513					Human fecal sample	WGS	Illumina NovaSeq 6000
	F022	SRR13452515					Human fecal sample	WGS	Illumina NovaSeq 6000
	F023	SRR13452516					Human fecal sample	WGS	Illumina NovaSeq 6000
	F024	SRR13452517					Human fecal sample	WGS	Illumina NovaSeq 6000
	F025	SRR13452518					Human fecal sample	WGS	Illumina NovaSeq 6000
	F026	SRR13452519					Human fecal sample	WGS	Illumina NovaSeq 6000
	F027	SRR13452520					Human fecal sample	WGS	Illumina NovaSeq 6000
	F028	SRR13452521					Human fecal sample	WGS	Illumina NovaSeq 6000
P14	F029	SRR12961134	PRJNA664544	Asia	Xiamen Treatgut Biotechnology	A donor screening model for fecal transplantation by metagenomic analysis	Human fecal sample	WGS	Illumina NovaSeq 6000
	F030	SRR12961135					Human fecal sample	WGS	Illumina NovaSeq 6000
	F031	SRR12961136					Human fecal sample	WGS	Illumina NovaSeq 6000
	F032	SRR12961137					Human fecal sample	WGS	Illumina NovaSeq 6000
	F033	SRR12961138					Human fecal sample	WGS	Illumina NovaSeq 6000
	F034	SRR12961139					Human fecal sample	WGS	Illumina NovaSeq 6000
	F035	SRR12961140					Human fecal sample	WGS	Illumina NovaSeq 6000
	F036	SRR12961141					Human fecal sample	WGS	Illumina NovaSeq 6000
	F037	SRR12961142					Human fecal sample	WGS	Illumina NovaSeq 6000
	F038	SRR12961143					Human fecal sample	WGS	Illumina NovaSeq 6000
	F039	SRR12961144					Human fecal sample	WGS	Illumina NovaSeq 6000
	F040	SRR12961145					Human fecal sample	WGS	Illumina NovaSeq 6000
	F041	SRR12961146					Human fecal sample	WGS	Illumina NovaSeq 6000
	F042	SRR12961147					Human fecal sample	WGS	Illumina NovaSeq 6000
	F043	SRR12961148					Human fecal sample	WGS	Illumina NovaSeq 6000
	F044	SRR12961149					Human fecal sample	WGS	Illumina NovaSeq 6000
	F045	SRR12961150					Human fecal sample	WGS	Illumina NovaSeq 6000
	F046	SRR12961151					Human fecal sample	WGS	Illumina NovaSeq 6000
	F047	SRR12961152					Human fecal sample	WGS	Illumina NovaSeq 6000
	F048	SRR12961153					Human fecal sample	WGS	Illumina NovaSeq 6000
	F049	SRR12961154					Human fecal sample	WGS	Illumina NovaSeq 6000
	F050	SRR12961155					Human fecal sample	WGS	Illumina NovaSeq 6000
	F051	SRR12961156					Human fecal sample	WGS	Illumina NovaSeq 6000
	F052	SRR12961157					Human fecal sample	WGS	Illumina NovaSeq 6000
	F053	SRR12961158					Human fecal sample	WGS	Illumina NovaSeq 6000
P15	F054	SRR7726388	PRJNA428202	America	George Washington University	Healthy human gut metagenomics	Human fecal sample	WGS	Illumina MiSeq
	F055	SRR7726389					Human fecal sample	WGS	Illumina MiSeq
	F056	SRR7726390					Human fecal sample	WGS	Illumina MiSeq
	F057	SRR7726391					Human fecal sample	WGS	Illumina MiSeq
	F058	SRR7726392					Human fecal sample	WGS	Illumina MiSeq
	F059	SRR7726393					Human fecal sample	WGS	Illumina MiSeq
	F060	SRR7726394					Human fecal sample	WGS	Illumina MiSeq
	F061	SRR7726395					Human fecal sample	WGS	Illumina MiSeq
	F062	SRR7726396					Human fecal sample	WGS	Illumina MiSeq
	F063	SRR7726397					Human fecal sample	WGS	Illumina MiSeq
	F064	SRR7726398					Human fecal sample	WGS	Illumina MiSeq
	F065	SRR7726399					Human fecal sample	WGS	Illumina MiSeq
	F066	SRR7726400					Human fecal sample	WGS	Illumina MiSeq
	F067	SRR7726401					Human fecal sample	WGS	Illumina MiSeq
	F068	SRR7726402					Human fecal sample	WGS	Illumina MiSeq
	F069	SRR7726403					Human fecal sample	WGS	Illumina MiSeq
	F070	SRR7726404					Human fecal sample	WGS	Illumina MiSeq
	F071	SRR7726405					Human fecal sample	WGS	Illumina MiSeq
	F072	SRR7726406					Human fecal sample	WGS	Illumina MiSeq
	F073	SRR7726407					Human fecal sample	WGS	Illumina MiSeq
	F074	SRR7726408					Human fecal sample	WGS	Illumina MiSeq
	F075	SRR7726409					Human fecal sample	WGS	Illumina MiSeq
	F076	SRR7726410					Human fecal sample	WGS	Illumina MiSeq
	F077	SRR7726411					Human fecal sample	WGS	Illumina MiSeq
P16	F078	SRR7749256	PRJNA487305	America	George Washington University	Effects of non-nutritive sweeteners on the composition of the human gut microbiome	Human fecal sample	WGS	Illumina MiSeq
	F079	SRR7749257					Human fecal sample	WGS	Illumina MiSeq
	F080	SRR7749258					Human fecal sample	WGS	Illumina MiSeq
	F081	SRR7749283					Human fecal sample	WGS	Illumina MiSeq
	F082	SRR7749284					Human fecal sample	WGS	Illumina MiSeq
	F083	SRR7749286					Human fecal sample	WGS	Illumina MiSeq
	F084	SRR7749279					Human fecal sample	WGS	Illumina MiSeq
	F085	SRR7749281					Human fecal sample	WGS	Illumina MiSeq
	F086	SRR7749282					Human fecal sample	WGS	Illumina MiSeq
	F087	SRR7749261					Human fecal sample	WGS	Illumina MiSeq
	F088	SRR7749262					Human fecal sample	WGS	Illumina MiSeq
	F089	SRR7749263					Human fecal sample	WGS	Illumina MiSeq
	F090	SRR7749271					Human fecal sample	WGS	Illumina MiSeq
	F091	SRR7749272					Human fecal sample	WGS	Illumina MiSeq
	F092	SRR7749277					Human fecal sample	WGS	Illumina MiSeq
	F093	SRR7749264					Human fecal sample	WGS	Illumina MiSeq
	F094	SRR7749265					Human fecal sample	WGS	Illumina MiSeq
P17	F095	ERR3593670	PRJEB34871	Europe	Centre for Ecology and Hydrology	Predicting antibiotic resistance in clinical infections caused by Enterobacterales from aggregated population-level taxonomy-adjusted AMR estimates derived from quantitative metagenomic analysis of pooled human faecal samples	Human fecal sample	WGS	Illumina HiSeq 4000
	F096	ERR3593671					Human fecal sample	WGS	Illumina HiSeq 4000
	F097	ERR3593672					Human fecal sample	WGS	Illumina HiSeq 4000
	F098	ERR3593673					Human fecal sample	WGS	Illumina HiSeq 4000
	F099	ERR3593674					Human fecal sample	WGS	Illumina HiSeq 4000
	F100	ERR3593675					Human fecal sample	WGS	Illumina HiSeq 4000
	F101	ERR3593676					Human fecal sample	WGS	Illumina HiSeq 4000
	F102	ERR3593677					Human fecal sample	WGS	Illumina HiSeq 4000
	F103	ERR3593678					Human fecal sample	WGS	Illumina HiSeq 4000
	F104	ERR3593679					Human fecal sample	WGS	Illumina HiSeq 4000
	F105	ERR3593680					Human fecal sample	WGS	Illumina HiSeq 4000
	F106	ERR3593681					Human fecal sample	WGS	Illumina HiSeq 4000
	F107	ERR3593682					Human fecal sample	WGS	Illumina HiSeq 4000
	F108	ERR3593683					Human fecal sample	WGS	Illumina HiSeq 4000
	F109	ERR3593684					Human fecal sample	WGS	Illumina HiSeq 4000
	F110	ERR3593685					Human fecal sample	WGS	Illumina HiSeq 4000
	F111	ERR3593686					Human fecal sample	WGS	Illumina HiSeq 4000
	F112	ERR3593687					Human fecal sample	WGS	Illumina HiSeq 4000
	F113	ERR3593688					Human fecal sample	WGS	Illumina HiSeq 4000
	F114	ERR3593689					Human fecal sample	WGS	Illumina HiSeq 4000
	F115	ERR3593690					Human fecal sample	WGS	Illumina HiSeq 4000
	F116	ERR3593691					Human fecal sample	WGS	Illumina HiSeq 4000
	F117	ERR3593692					Human fecal sample	WGS	Illumina HiSeq 4000
	F118	ERR3593693					Human fecal sample	WGS	Illumina HiSeq 4000
	F119	ERR3593694					Human fecal sample	WGS	Illumina HiSeq 4000
	F120	ERR3593695					Human fecal sample	WGS	Illumina HiSeq 4000
	F121	ERR3593696					Human fecal sample	WGS	Illumina HiSeq 4000
	F122	ERR3593697					Human fecal sample	WGS	Illumina HiSeq 4000
	F123	ERR3593698					Human fecal sample	WGS	Illumina HiSeq 4000
	F124	ERR3593699					Human fecal sample	WGS	Illumina HiSeq 4000
	F125	ERR3593700					Human fecal sample	WGS	Illumina HiSeq 4000
	F126	ERR3593701					Human fecal sample	WGS	Illumina HiSeq 4000
	F127	ERR3593702					Human fecal sample	WGS	Illumina HiSeq 4000
	F128	ERR3593703					Human fecal sample	WGS	Illumina HiSeq 4000
	F129	ERR3593704					Human fecal sample	WGS	Illumina HiSeq 4000
	F130	ERR3593705					Human fecal sample	WGS	Illumina HiSeq 4000
	F131	ERR3593706					Human fecal sample	WGS	Illumina HiSeq 4000
	F132	ERR3593707					Human fecal sample	WGS	Illumina HiSeq 4000
	F133	ERR3593708					Human fecal sample	WGS	Illumina HiSeq 4000
	F134	ERR3593709					Human fecal sample	WGS	Illumina HiSeq 4000
	F135	ERR3593710					Human fecal sample	WGS	Illumina HiSeq 4000
	F136	ERR3593711					Human fecal sample	WGS	Illumina HiSeq 4000
	F137	ERR3593712					Human fecal sample	WGS	Illumina HiSeq 4000
	F138	ERR3593713					Human fecal sample	WGS	Illumina HiSeq 4000
	F139	ERR3593714					Human fecal sample	WGS	Illumina HiSeq 4000
	F140	ERR3593715					Human fecal sample	WGS	Illumina HiSeq 4000
	F141	ERR3593716					Human fecal sample	WGS	Illumina HiSeq 4000
	F142	ERR3593717					Human fecal sample	WGS	Illumina HiSeq 4000
	F143	ERR3593718					Human fecal sample	WGS	Illumina HiSeq 4000
	F144	ERR3593719					Human fecal sample	WGS	Illumina HiSeq 4000
P18	F145	SRR15289173	PRJNA750475	America	Massachusetts General Hospital and Harvard Medical School	Longitudinal Analysis of Gut Microbiome among healthy women	Human fecal sample	WGS	Illumina HiSeq 2500
	F146	SRR15289175					Human fecal sample	WGS	Illumina HiSeq 2500
	F147	SRR15289183					Human fecal sample	WGS	Illumina HiSeq 2500
	F148	SRR15289186					Human fecal sample	WGS	Illumina HiSeq 2500
	F149	SRR15289191					Human fecal sample	WGS	Illumina HiSeq 2500
	F150	SRR15289195					Human fecal sample	WGS	Illumina HiSeq 2500
	F151	SRR15289198					Human fecal sample	WGS	Illumina HiSeq 2500
	F152	SRR15289205					Human fecal sample	WGS	Illumina HiSeq 2500
	F153	SRR15289188					Human fecal sample	WGS	Illumina HiSeq 2500
	F154	SRR15289179					Human fecal sample	WGS	Illumina HiSeq 2500
	F155	SRR15289203					Human fecal sample	WGS	Illumina HiSeq 2500
	F156	SRR15289193					Human fecal sample	WGS	Illumina HiSeq 2500
	F157	SRR15289201					Human fecal sample	WGS	Illumina HiSeq 2500
P19	F158	SRR5650176	PRJNA385949	America	Broad Institute		Human fecal sample	WGS	Illumina HiSeq 2000
	F159	SRR5650025					Human fecal sample	WGS	Illumina HiSeq 2000
	F160	SRR5650053					Human fecal sample	WGS	Illumina HiSeq 2000
P20	F161	SRR5665122	PRJNA389927	America	University of Michigan	Viral and Bacterial Communities of Colorectal Cancer	Human fecal sample	WGS	Illumina HiSeq 4000
	F162	SRR5665163					Human fecal sample	WGS	Illumina HiSeq 4000
	F163	SRR5665186					Human fecal sample	WGS	Illumina HiSeq 4000
	F164	SRR5665187					Human fecal sample	WGS	Illumina HiSeq 4000
P21	F165	SRR10692139	PRJNA588513	Asia	The Chinese University of Hong Kong	human gut metagenome Metagenome	Human fecal sample	WGS	Illumina NovaSeq 6000
	F166	SRR10692142					Human fecal sample	WGS	Illumina NovaSeq 6000
	F167	SRR10692143					Human fecal sample	WGS	Illumina NovaSeq 6000
	F168	SRR10692144					Human fecal sample	WGS	Illumina NovaSeq 6000
	F169	SRR10692147					Human fecal sample	WGS	Illumina NovaSeq 6000
	F170	SRR10692150					Human fecal sample	WGS	Illumina NovaSeq 6000
	F171	SRR10692151					Human fecal sample	WGS	Illumina NovaSeq 6000
	F172	SRR10692152					Human fecal sample	WGS	Illumina NovaSeq 6000
	F173	SRR10692153					Human fecal sample	WGS	Illumina NovaSeq 6000
	F174	SRR10692154					Human fecal sample	WGS	Illumina NovaSeq 6000
	F175	SRR10692159					Human fecal sample	WGS	Illumina NovaSeq 6000
	F176	SRR10692161					Human fecal sample	WGS	Illumina NovaSeq 6000
	F177	SRR10692162					Human fecal sample	WGS	Illumina NovaSeq 6000
	F178	SRR10692164					Human fecal sample	WGS	Illumina NovaSeq 6000
	F179	SRR10692165					Human fecal sample	WGS	Illumina NovaSeq 6000
	F180	SRR10692166					Human fecal sample	WGS	Illumina NovaSeq 6000
	F181	SRR10692167					Human fecal sample	WGS	Illumina NovaSeq 6000
	F182	SRR10692168					Human fecal sample	WGS	Illumina NovaSeq 6000
	F183	SRR10692169					Human fecal sample	WGS	Illumina NovaSeq 6000
	F184	SRR10692489					Human fecal sample	WGS	Illumina NovaSeq 6000
	F185	SRR10692492					Human fecal sample	WGS	Illumina NovaSeq 6000
	F186	SRR10692493					Human fecal sample	WGS	Illumina NovaSeq 6000
	F187	SRR10692494					Human fecal sample	WGS	Illumina NovaSeq 6000
	F188	SRR10692496					Human fecal sample	WGS	Illumina NovaSeq 6000
	F189	SRR10692499					Human fecal sample	WGS	Illumina NovaSeq 6000
	F190	SRR10692503					Human fecal sample	WGS	Illumina NovaSeq 6000
	F191	SRR10692504					Human fecal sample	WGS	Illumina NovaSeq 6000
	F192	SRR10692505					Human fecal sample	WGS	Illumina NovaSeq 6000
	F193	SRR10692507					Human fecal sample	WGS	Illumina NovaSeq 6000
	F194	SRR10692509					Human fecal sample	WGS	Illumina NovaSeq 6000
	F195	SRR10692513					Human fecal sample	WGS	Illumina NovaSeq 6000
	F196	SRR10692518					Human fecal sample	WGS	Illumina NovaSeq 6000
	F197	SRR10692519					Human fecal sample	WGS	Illumina NovaSeq 6000

## Sheet: Table S3
Table S3. Biodiversity beween water projects.
Group 1	Group 2	Sample size	Permutations	R	p-value	q-value
P1	P10	21	999	0.625192	0.002	0.003
P1	P2	22	999	0.819213	0.001	0.00156522
P1	P3	28	999	0.957045	0.001	0.00156522
P1	P5	22	999	0.780633	0.001	0.00156522
P1	P6	62	999	0.312658	0.001	0.00156522
P1	P7	25	999	0.558894	0.001	0.00156522
P1	P8	27	999	0.221234	0.007	0.00933333
P1	P9	36	999	0.359204	0.001	0.00156522
P2	P10	11	999	0.52	0.004	0.00553846
P2	P3	18	999	0.850823	0.001	0.00156522
P2	P5	12	999	0.464815	0.004	0.00553846
P2	P6	52	999	-0.165559	0.939	0.939
P2	P7	15	999	0.803558	0.001	0.00156522
P2	P8	17	999	1	0.001	0.00156522
P2	P9	26	999	0.470894	0.001	0.00156522
P3	P10	17	999	0.887281	0.001	0.00156522
P3	P5	18	999	0.866255	0.001	0.00156522
P3	P6	58	999	0.485478	0.001	0.00156522
P3	P7	21	999	0.980211	0.001	0.00156522
P3	P8	23	999	0.986977	0.001	0.00156522
P3	P9	32	999	0.906527	0.001	0.00156522
P5	P10	11	999	0.208	0.089	0.100125
P5	P6	52	999	0.46452	0.001	0.00156522
P5	P7	15	999	0.633987	0.001	0.00156522
P5	P8	17	999	0.783983	0.001	0.00156522
P5	P9	26	999	0.775691	0.001	0.00156522
P6	P10	51	999	0.0255045	0.392	0.427636
P6	P7	55	999	0.0152708	0.419	0.443647
P6	P8	57	999	-0.0188817	0.563	0.579086
P6	P9	66	999	0.095874	0.051	0.0592258
P7	P10	14	999	0.37343	0.034	0.0408
P7	P8	20	999	0.800866	0.001	0.00156522
P7	P9	29	999	0.619715	0.001	0.00156522
P8	P10	16	999	0.811469	0.001	0.00156522
P8	P9	31	999	0.184212	0.018	0.0223448
P9	P10	25	999	0.301	0.016	0.0205714
